# Supplementary material for: Italian Validation of the Delaying Gratification Inventory in Adolescents
Source: Int J Environ Res Public Health. 2023 Aug 5;20(15):6527. doi: 10.3390/ijerph20156527 (PMC10419053; doi:10.3390/ijerph20156527)
Supplement: Supplementary file 1 [file ijerph-20-06527-s001.zip]

Archive with 1 entries (1 files):
- ijerph-2379957-supplementary.pdf
